# Supplementary material for: Integrated CoNi2S4 Nanosheets/3D Conductive Scaffold as an Efficient Bifunctional Electrode for High-Performance Supercapacitors and Sensors
Source: Micromachines (Basel). 2026 Mar 26;17(4):408. doi: 10.3390/mi17040408 (PMC13117840; doi:10.3390/mi17040408)
Supplement: Supplementary file 1 [file micromachines-17-00408-s001.zip]

Archive with 1 entries (1 files):
- micromachines-4178357-supplementary.pdf
